# Supplementary material for: Atypical tool and object use in wild immature chimpanzees reveals developmental pathways to innovation
Source: Sci Rep. 2025 Oct 17;15:36396. doi: 10.1038/s41598-025-20487-8 (PMC12534445; doi:10.1038/s41598-025-20487-8)
Supplement: Supplementary file 1 — Supplementary Material 1 [file 41598_2025_20487_MOESM1_ESM.xlsx]

## Sheet: Sheet1
INFANT	DATE (DAY-MONTH-YEAR)	TIME	OBJECT TYPE (TOOL, SHELTER, DOLL, GAME, AGONISM/DISPLAY, PHYSICAL STIMULATION; LOCOMOTION AID; EATING ODD THINGS)	ERROR TYPE (COMISSION, OMISSION) OR USED TYPICALLY, LIKE ADULTS	TOOL TYPE	TYPICAL TOOL USE CONTEXT	DIFFERENT USE FROM ADULT USE? (YES/NO)	AGE (YRS)	SEX	MATERNAL PARITY	INDIVIDUAL OBSERVATION HOURS
BB	2014-01-30	11:38:44	TOOL	COMISSION	LEAF NAPKIN	WIPE BODY FLUIDS	YES	3	MALE	MULTIPAROUS	19.1267
BB	2014-04-06	14:02:35	SHELTER	COMISSION	NEST	REST	YES	3	MALE	MULTIPAROUS
BENNY	2013-12-08	13:03:22	TOOL	TYPICAL	STICK TOOL	HONEY DIPPING	NO	13	MALE	MULTIPAROUS	15.72
CF	2018-02-05	11:42:51	DOLL	COMISSION	DOLL	PRETEND BABY CARRY	YES	1	FEMALE	MULTIPAROUS	16.4906
CF	2018-02-05	12:10:59	TOOL	TYPICAL	STICK TOOL	INSECT FISHING	NO	1	FEMALE	MULTIPAROUS
CF	2018-02-05	12:13:59	TOOL	TYPICAL	STICK TOOL	INSECT FISHING	NO	1	FEMALE	MULTIPAROUS
CF	2018-02-05	12:16:28	DOLL	COMISSION	DOLL	PRETEND BABY CARRY	YES	1	FEMALE	MULTIPAROUS
CF	2018-04-03	12:39:09	PHYSICAL STIMULATION	TYPICAL	SCRATCHING BODY	PHYSICAL STIMULATION	NO	1	FEMALE	MULTIPAROUS
CH	2018-03-15	13:38:52	PHYSICAL STIMULATION	TYPICAL	SCRATCHING BODY	PHYSICAL STIMULATION	NO	1	FEMALE	MULTIPAROUS	16.4139
CH	2018-04-04	14:57:53	GAME	COMISSION	GAME	GAME	YES	1	FEMALE	MULTIPAROUS
CH	2018-04-04	15:12:01	TOOL	OMISSION	LEAF GROOM	SOCIAL GROOM	NO	1	FEMALE	MULTIPAROUS
CL	2013-02-28	12:48:30	SHELTER	COMISSION	NEST	REST	YES	2	MALE	PRIMIPAROUS	9.24
CL	2013-11-06	13:19:29	TOOL	COMISSION	SPONGE	WIPE BODY FLUIDS	YES	3	MALE	PRIMIPAROUS
DD	2018-03-15	10:37:16	PHYSICAL STIMULATION	COMISSION	MASTURBATE	PHYSICAL STIMULATION	YES	6	FEMALE	MULTIPAROUS	11.63
DE	2018-02-19	10:36:00	AGONISM/DISPLAY	TYPICAL	BRANCH SHAKE	AGONISM	NO	4	MALE	MULTIPAROUS	19.7772
DI	2018-04-17	11:31:02	GAME	TYPICAL	GAME	GAME	NO	3	FEMALE	PRIMIPAROUS	7.03361
DU	2018-04-05	09:02:27	AGONISM/DISPLAY	TYPICAL	BRANCH SHAKE	AGONSIM	NO	4	FEMALE	PRIMIPAROUS	9.57694
DU	2018-04-08	12:53:56	LOCOMOTION AID	TYPICAL	BRIDGE BETWEEN TREES	LOCOMOTION	NO	4	FEMALE	PRIMIPAROUS
DU	2018-04-08	13:18:47	PHYSICAL STIMULATION	TYPICAL	SCRATCHING BODY	PHYSICAL STIMULATION	NO	4	FEMALE	PRIMIPAROUS
EE	2013-12-08	09:51:14	TOOL	TYPICAL	SPONGE	DRINK WATER	NO	2	FEMALE	PRIMIPAROUS	12.86
EE	2018-03-03	14:31:53	TOOL	TYPICAL	LEAF GROOM	SOCIAL GROOM	NO	7	FEMALE	PRIMIPAROUS
ET	2014-04-03	11:32:55	SHELTER	COMISSION	NEST	REST	YES	3	FEMALE	MULTIPAROUS	11.6711
EY	2013-10-04	12:36:29	TOOL	TYPICAL	SPONGE	DRINK WATER	NO	8	FEMALE	MULTIPAROUS	14.04
FC	2013-11-12	13:00:02	SHELTER	COMISSION	NEST	REST	YES	2	FEMALE	PRIMIPAROUS	17.2039
FN	2013-01-23	08:53:00	PHYSICAL STIMULATION	TYPICAL	SCRATCHING BODY	PHYSICAL STIMULATION	NO	1	MALE	MULTIPAROUS	7.91833
HD	2013-10-04	11:19:00	TOOL	COMISSION	STICK TOOL	DRINK WATER	YES	3	MALE	MULTIPAROUS	11.2861
HD	2013-10-04	12:36:29	TOOL	TYPICAL	SPONGE	DRINK WATER	NO	3	MALE	MULTIPAROUS
HD	2013-10-04	12:42:52	TOOL	TYPICAL	SPONGE	DRINK WATER	NO	3	MALE	MULTIPAROUS
HZ	2018-01-29	13:36:00	AGONISM/DISPLAY	TYPICAL	STICK THROW	DISPLAY	NO	2	MALE	MULTIPAROUS	13.5944
HZ	2018-01-29	13:36:46	AGONISM/DISPLAY	TYPICAL	STICK THROW	DISPLAY	NO	2	MALE	MULTIPAROUS
HZ	2018-01-29	15:04:56	AGONISM/DISPLAY	TYPICAL	STICK THROW	DISPLAY	NO	2	MALE	MULTIPAROUS
JO	2013-10-06	12:38:05	TOOL	COMISSION	LEAF GROOM	SOCIAL GROOM	YES	3	FEMALE	MULTIPAROUS	11.5619
JO	2013-10-06	14:30:30	GAME	COMISSION	GAME	GAME	YES	3	FEMALE	MULTIPAROUS
JO	2014-03-13	14:31:20	SHELTER	COMISSION	NEST	REST	YES	3	FEMALE	MULTIPAROUS
JT	2018-02-05	12:36:05	GAME	COMISSION	GAME	GAME	YES	1	MALE	MULTIPAROUS	20.2314
KA	2013-12-29	11:17:49	SHELTER	COMISSION	NEST	REST	YES	2	FEMALE	PRIMIPAROUS	6.54444
KE	2018-03-03	14:16:31	TOOL	COMISSION	LEAF CLIPPING	REQUEST ATTENTION OR APPROACH	YES	0.5	MALE	MULTIPAROUS	9.08222
KE	2018-03-03	14:31:53	TOOL	TYPICAL	LEAF GROOM	SOCIAL GROOM	NO	0.5	MALE	MULTIPAROUS
KO	2013-02-21	12:37:10	TOOL	TYPICAL	LEAF GROOM	SOCIAL GROOM	NO	0.5	FEMALE	MULTIPAROUS	34.05
KO	2013-02-21	12:37:30	TOOL	TYPICAL	LEAF GROOM	SOCIAL GROOM	NO	0.5	FEMALE	MULTIPAROUS
KO	2014-06-10	14:54:48	TOOL	OMISSION	STICK TOOL	HONEY DIPPING	YES	2	FEMALE	MULTIPAROUS
KO	2018-04-04	15:00:28	TOOL	TYPICAL	LEAF GROOM	SOCIAL GROOM	NO	6	FEMALE	MULTIPAROUS
LU	2018-03-01	13:53:31	AGONISM/DISPLAY	TYPICAL	BRANCH SHAKE	AGONISM	NO	2	MALE	MULTIPAROUS	12.2614
LU	2018-03-18	11:20:17	GAME	COMISSION	GAME	GAME	YES	2	MALE	MULTIPAROUS
M1	2013-02-13	08:36:20	GAME	COMISSION	GAME	GAME	YES	1	FEMALE	MULTIPAROUS	2.72
MM	2018-03-12	10:56:21	GAME	COMISSION	GAME	GAME	YES	2	MALE	MULTIPAROUS	9.87972
MS	2014-04-04	08:42:51	PHYSICAL STIMULATION	COMISSION	MASTURBATE	PHYSICAL STIMULATION	YES	1	MALE	MULTIPAROUS	8.96528
NAIDU	2013-01-27	11:07:45	SHELTER	COMISSION	NEST	REST	YES	2	FEMALE	MULTIPAROUS	29.35
NAIDU	2013-09-28	11:33:32	AGONISM/DISPLAY	TYPICAL	BRANCH SHAKE	AGONISM	NO	2	FEMALE	MULTIPAROUS	29.35
NAIDU	2018-02-17	14:21:40	TOOL	COMISSION	SPONGE	DRINK WATER	YES	6	FEMALE	MULTIPAROUS	17.28
NI	2018-02-05	15:16:36	TOOL	TYPICAL	LEAF GROOM	SOCIAL GROOM	NO	4	FEMALE	PRIMIPAROUS	13.88
ORFF	2013-10-03	13:59:22	LOCOMOTION AID	TYPICAL	BRIDGE BETWEEN TREES	LOCOMOTION	NO	8	MALE	MULTIPAROUS	12.0689
RB	2014-05-07	10:15:28	PHYSICAL STIMULATION	COMISSION	MASTURBATE	PHYSICAL STIMULATION	YES	3	MALE	MULTIPAROUS	8.30389
ROSA	2013-10-03	09:41:40	GAME	COMISSION	GAME	GAME	YES	9	FEMALE	MULTIPAROUS	10.71
SCARLET	2013-11-22	12:31:24	TOOL	TYPICAL	SPONGE	DRINK WATER	NO	9	FEMALE	MULTIPAROUS	37.24
SCARLET	2013-11-22	14:34:39	TOOL	TYPICAL	SPONGE	DRINK WATER	NO	9	FEMALE	MULTIPAROUS
SI	2018-04-14	09:02:41	PHYSICAL STIMULATION	TYPICAL	SCRATCHING BODY	PHYSICAL STIMULATION	NO	6	MALE	PRIMIPAROUS	5.5
SS	2013-10-26	14:03:26	SHELTER	COMISSION	NEST	REST	YES	3	FEMALE	PRIMIPAROUS	18.3911
TO	2013-11-04	11:12:47	TOOL	TYPICAL	SPONGE	DRINK WATER	NO	2	MALE	MULTIPAROUS	15.7061
TO	2013-11-19	13:33:16	GAME	COMISSION	GAME	GAME	YES	2	MALE	MULTIPAROUS
TO	2013-11-19	13:57:29	GAME	COMISSION	GAME	GAME	YES	2	MALE	MULTIPAROUS
TO	2013-11-19	13:58:59	TOOL	COMISSION	STICK TOOL	DRINK WATER	YES	2	MALE	MULTIPAROUS
W2	2018-02-06	12:34:51	GAME	COMISSION	GAME	GAME	YES	1	MALE	MULTIPAROUS	17.0453
ZW	2013-11-22	12:40:09	TOOL	TYPICAL	SPONGE	DRINK WATER	NO	2	MALE	MULTIPAROUS	25.8769
ZW	2013-11-22	14:22:02	TOOL	TYPICAL	SPONGE	DRINK WATER	NO	2	MALE	MULTIPAROUS
ZW	2013-11-22	14:25:29	TOOL	TYPICAL	SPONGE	DRINK WATER	NO	2	MALE	MULTIPAROUS
ZW	2013-12-02	09:26:00	SHELTER	COMISSION	NEST	REST	YES	2	MALE	MULTIPAROUS
