# Supplementary material for: Atypical tool and object use in wild immature chimpanzees reveals developmental pathways to innovation
Source: Sci Rep. 2025 Oct 17;15:36396. doi: 10.1038/s41598-025-20487-8 (PMC12534445; doi:10.1038/s41598-025-20487-8)
Supplement: Supplementary file 2 — Supplementary Material 2 [file 41598_2025_20487_MOESM2_ESM.xlsx]

## Sheet: Chimpanzee_Exploration_Analysis
Infant ID	Exploration_Index	Sex (2 male, 1 female)	Parity (2 multi, 1 primi)	Central_Age	Mother ID
BB	2.01657	2	2	3	VT
BENNY	-2.83797	2	2	13	CC
CF	4.22621	1	2	1	BC
CH	3.07427	1	2	1	PN
CL	3.06112	2	2	2.5	IN
DD	-1.14166	1	2	6	FL
DE	-2.29979	2	2	4	KD
DI	-3.99019	1	1	3	ZZ
DU	0.674813	1	1	4	SN
EE	1.30246	1	1	4.5	CZ
ET	-1.1362	1	2	3	KW
EY	-3.06082	1	2	8	LC
FC	-0.402298	1	1	2	FI
FN	-3.87283	2	2	1	RK
HD	0.353384	2	2	3	LC
HZ	-1.38113	2	2	2	BL
JO	3.17696	1	2	3	JL
JT	-0.000710597	2	2	1	ST
KA	-1.81624	1	1	2	PZ
KE	-0.43521	2	2	0.5	CZ
KO	8.76773	1	2	2.83333	PN
LU	-0.0135043	2	2	2	NT
M1	-2.32354	1	2	1	BL
MM	-1.37382	2	2	2	LT
MS	-1.49512	2	2	1	KU
NAIDU	7.14618	1	2	4	SU
NI	-3.08204	1	1	4	SA
ORFF	-3.32228	2	2	8	SU
RB	-1.58285	2	2	3	MF
ROSA	-1.26369	1	1	9	MF
SCARLET	0.885978	1	2	9	JE
SI	-4.19362	2	1	6	MY
SS	-0.244817	1	1	3	AE
TO	4.03635	2	2	2	CA
W2	-0.423337	2	2	1	WA
ZW	2.97163	2	2	2	JE
